# Supplementary material for: The C1473G Mutation in the Mouse Tph2 Gene: From Molecular Mechanism to Biological Consequences
Source: Biomolecules. 2025 Mar 21;15(4):461. doi: 10.3390/biom15040461 (PMC12024906; doi:10.3390/biom15040461)
Supplement: Supplementary file 1 [file biomolecules-15-00461-s001.zip]

Archive with 1 entries (1 files):
- biomolecules-3421224-supplementary.pdf
